# Supplementary material for: Beneficial adjunctive effects of the 5HT3 receptor antagonist ondansetron on symptoms, function and cognition in early phase schizophrenia in a double-blind, 2 × 2 factorial design, randomised controlled comparison with simvastatin
Source: J Psychopharmacol. 2024 Sep 5;38(9):818–26. doi: 10.1177/02698811241267836 (PMC11445972; doi:10.1177/02698811241267836)
Supplement: sj-xlsx-6-jop-10.1177_02698811241267836 – Supplemental material for Beneficial adjunctive effects of the 5HT3 receptor antagonist ondansetron on symptoms, function and cognition in early phase schizophrenia in a double-blind, 2 × 2 factorial design, randomised controlled comparison with simvastatin [file sj-xlsx-6-jop-10.1177_02698811241267836.xlsx]

## Sheet: Descriptives
	Supplentary table ST2
		All outcome variables
		Descriptive statistics unadjusted means and standard deviations
			Visit month	Placebo + Placebo			Simvastatin + Placebo			Ondansertron + Placebo			Ondansetron + Simvastatin
		PANSS subscale ratings		Mean	SD	N	Mean	SD	N	Mean	SD	N	Mean	SD	N
		Positive	base	18.45	6.679	74	20.47	6.65	76	18.93	6.758	73	19.67	6.332	78
			3	14.59	5.708	54	15.53	6.081	62	14.59	6.409	54	14.55	4.518	62
			6	14.31	5.616	54	14.75	5.544	63	14.37	6.023	54	15.03	5.057	62
		Negative	base	17.39	6.453	74	18.01	6.206	76	17.36	6.061	73	17.67	5.679	78
			3	15.57	5.42	54	13.42	4.769	62	13.8	4.981	54	14.15	4.797	62
			6	15.43	6.308	54	14.22	4.495	63	14.26	4.884	54	14.61	4.407	62
		General Psycho-pathology	base	35.91	10.63	74	39.03	9.997	76	36.1	10.007	73	37.08	10.126	78
			3	30.87	8.175	54	30.66	9.443	62	28.43	9.125	54	29.4	6.92	62
			6	28.98	9.179	54	29.48	8.841	63	27.39	7.17	54	29.92	7.508	62
		Total score	base	71.74	20.552	74	77.51	18.97	76	72.37	19.513	73	74.33	18.89	78
			3	61.04	16.114	54	59.61	17.108	62	56.81	18.267	54	58.1	13.778	62
			6	58.72	18.12	54	58.21	16.712	63	56.02	15.958	54	59.56	14.697	62
		Severity and functional ratngs
		Clinical Global Impression	base	3.88	1.334	74	4.17	1.159	76	3.84	1.179	73	3.97	1.216	78
			3	3.11	1.192	54	2.97	1.173	62	2.78	1.313	54	2.95	1.031	62
			6	2.93	1.33	54	2.86	1.216	63	2.74	1.169	54	3	1.056	62
		Social and Occupational Functioning	base	5.57	1.434	74	5.95	1.232	76	5.34	1.25	73	5.63	1.186	78
			3	5.11	1.223	54	5.02	1.248	62	5.04	1.331	54	5.02	1.016	62
			6	5.09	1.202	54	5.25	1.367	63	5.19	1.275	54	5.18	1.124	62
		Quality of life EQ5D	base	50.9589	20.0114	73	51.1842	24.2194	76	51.5278	23.4166	72	47.013	25.704	77
			3	52.963	20.616	54	57.9032	25.3589	62	61.4815	24.0603	54	56.7742	23.8007	62
			6	58.7037	25.2569	54	59.6825	23.4843	63	59.6296	20.9188	54	53.5484	24.7013	62
		Social Functioning Scale Total	base	81	30.975	70	71.71	29.603	69	80.18	25.752	61	81.01	27.141	70
			3	82.41	30.67	54	79.48	30.192	62	87.19	29.779	54	85.5	29.699	62
			6	81.46	34.334	54	83.68	28.679	63	89.24	29.381	54	86.53	25.385	62
		Cognitive measures
		Stroop word reading time (seconds)	base	130.48	60.354	67	144.61	86.018	61	144.34	69.42	62	141.08	70.047	59
			3	140.8	60.138	46	152.17	78.224	47	136.84	85.008	44	141.4	64.796	42
			6	147.94	83.359	47	145.92	91.876	48	145.32	89.917	47	168.7	75.342	46
		Stroop colour naming time	base	243.66	98.374	70	276.65	154.147	72	250.86	109.41	69	278.64	157.899	75
			3	242.66	101.546	50	257.36	102.529	56	230.53	109.459	53	235.07	86.329	60
			6	222.1	113.101	50	220.31	86.331	58	241.67	121.911	52	235.05	98.796	60
		Baseline: Difference in time	base	115.328	79.4505	67	132.639	129.756	61	116.869	99.7553	61	127.746	97.3946	59
			3	104.087	82.8645	46	104.478	79.6358	46	108.864	93.335	44	100.452	60.8614	42
			6	83.1915	92.4574	47	88.0851	65.3648	47	108.848	102.546	46	100.63	79.4152	46
		Baseline: Oral Fluency (Categories)	base	16.85	6.879	73	16.83	8.784	76	16.69	6.141	72	16.77	6.434	77
			3	18.06	6.617	54	16.55	6.789	62	17.83	5.817	54	18.48	5.554	62
			6	17.93	9.689	54	17.94	6.818	63	18.56	5.142	54	18.48	5.841	62
		Coughlan Word list learning (items)	base	30.08	14.164	73	25.96	11.441	76	27.96	12.073	72	28.7	13.275	77
			3	30.07	16.955	54	27.79	15.247	62	32.94	13.297	54	32.48	12.909	62
			6	33.13	16.305	54	32.24	13.843	63	35.09	15.327	54	36.16	9.897	62
		Coughlan Word list learning (items)	base	17.78	12.224	72	12.36	11.016	75	14.78	11.543	72	13.32	10.96	76
			3	18	13.821	54	14.27	14.563	62	18.02	13.89	54	16.76	12.612	62
			6	21.02	15.063	54	16.68	13.015	63	19.63	15.232	54	19.27	13.519	62
		Cognitive, non-parametric		Median	IQR	N	Median	IQR	N	Median	IQR	N	Median	IQR	N
		Block design	base	1	0,6	73	1	0,2	76	2	0,6	72	1	0,6	77
			3	2	0,10	54	2	0,2	62	2	0,14	54	2	0,9	62
			6	2	0,10	54	2	0,10	63	2	1,10	54	2	0,9	62
		Verbal Fluency (words)	base	1	0,3	73	0	0,2	76	1.5	0,4	72	0	0,2	77
			3	0	0,2.25	54	0	0,3	62	1	0,3.25	54	1	0,3	62
			6	0	0,2.25	54	1	0,3	63	1	0,4	54	0	0,3	62
		Most participants could not perform the block design and verbal fluency tasks
